# Supplementary material for: Analytical Sensitivity of Six SARS-CoV-2 Rapid Antigen Tests for Omicron versus Delta Variant
Source: Viruses. 2022 Mar 22;14(4):654. doi: 10.3390/v14040654 (PMC9031584; doi:10.3390/v14040654)
Supplement: Supplementary file 1 [file viruses-14-00654-s001.zip]

Archive with 1 entries (1 files):
- viruses-1633151-supplementary.pdf
